# Supplementary material for: Assessment and Prognostic Value of Immediate Changes in Post-Ablation Intratumor Density Heterogeneity of Pulmonary Tumors via Radiomics-Based Computed Tomography Features
Source: Front Oncol. 2021 Nov 3;11:615174. doi: 10.3389/fonc.2021.615174 (PMC8595917; doi:10.3389/fonc.2021.615174)
Supplement: Supplementary file 2 [file Table_2.xlsx]

## Sheet: 终版数据
	Mean				Media				10 Percentile				Robust Mean Absolute Deviation				Kurtosis				Variance				Zone Percentage				Small Area Emphasis				Large Area Emphasis				Short Run Low Gray Level Emphasis				Long Run Low Gray Level Emphasis				Cluster Prominence				Maximum Probability
Patient No.	Baseline	After-instance	After-1month	ΔP	Baseline	After-instance	After-1month	ΔP	Baseline	After-instance	After-1month	ΔP	Baseline	After-instance	After-1month	ΔP	Baseline	After-instance	After-1month	ΔP	Baseline	After-instance	After-1month	ΔP	Baseline	After-instance	After-1month	ΔP	Baseline	After-instance	After-1month	ΔP	Baseline	After-instance	After-1month	ΔP	Baseline	After-instance	After-1month	ΔP	Baseline	After-instance	After-1month	ΔP	Baseline	After-instance	After-1month	ΔP	Baseline
1	64.89	-249.113	31.86	-4.839	35.556	-80.1788	26.06	-3.255	4.421	-1.36609	0.119	-1.309	63.41	80.9746	48.431	0.277	7.689	26.381	7.301	2.431	16935.9	40510.8	18160.1	1.392	0.078	-0.005226	-0.063	-1.067	1.108	1.95119	0.928	0.761	11637.2	17106.7	5912.31	0.47	0.025	0.0411	-0.079	0.644	0.155	0.236065	0.414	0.523	2293.46	15721.7	6328.19	5.855	0.069
2	0.612	-2.24788	39.675	-4.673	66.395	86.1807	44.713	0.298	1.03	-5.30759	29.25	-6.153	63.48	140.227	80.342	1.209	15.291	64.8185	19.539	3.239	11281.9	48850.5	15133.5	3.33	0.085	0.009945	-0.043	-0.883	1.301	2.69047	1.807	1.068	15626.2	22204.8	5591.49	0.421	0.082	0.159736	0.814	0.948	-0.303	-0.52116	0.289	0.72	2481.14	20035.2	4449.11	7.075	0.818
3	2.086	-7.54715	31.468	-4.618	35.404	29.4561	25.605	-0.168	15.008	-3.70698	27.235	-1.247	33.566	79.9542	47.297	1.382	10.928	25.8338	6.992	1.364	17623.9	42121.1	13726.8	1.39	0.192	0.054336	-0.005	-0.717	0.863	1.90378	0.923	1.206	-5289.37	-7156.52	4544.18	0.353	0.035	0.039165	-0.082	0.119	-0.028	-0.042392	0.432	0.514	2309.46	12154.7	3357.95	4.263	0.065
4	41.675	-146.654	15.676	-4.519	19.072	-58.0933	10.035	-4.046	8.247	22.0525	12.785	1.674	31.927	53.3819	61.712	0.672	6.226	8.34284	9.171	0.34	4644.19	4477	16984.8	-0.036	0.195	0.0663	0.002	-0.66	0.438	0.219876	0.47	-0.498	9299.28	11512.5	4468.2	0.238	0.013	0.015626	0.594	0.202	0.957	1.29004	0.424	0.348	3219.37	19235.8	4724.32	4.975	0.147
5	24.773	14.5665	23.826	-0.412	23.932	-71.3892	18.133	-3.983	13.927	22.6592	12.075	0.627	62.261	61.3893	49.073	-0.014	6.628	10.4325	9.847	0.574	14865.3	16887	22344.8	0.136	0.195	0.093795	0.322	-0.519	0.422	0.47686	-0.262	0.13	16635	19828.9	4253.32	0.192	0.015	0.01845	0.316	0.23	0.241	0.338846	0.592	0.406	3322.95	15823.9	3104.25	3.762	0.202
6	75.24	-10.0822	11.348	-1.134	11.176	-27.2806	4.894	-3.441	22.532	90.9842	8.977	3.038	47.024	25.6281	55.121	-0.455	9.902	1.05951	12.464	-0.893	16146.3	7346.57	18751.2	-0.545	0.198	0.101772	0.328	-0.486	-0.01	-0.00891	0.245	-0.109	-8450.42	-9946.14	4252.18	0.177	-0.016	-0.024784	0.007	0.549	0.813	0.978852	0.06	0.204	1294	9593.69	4259.48	6.414	0.374
7	22.681	-9.45798	37.388	-1.417	49.168	-44.0054	29.454	-1.895	1.721	-2.48168	32.399	-2.442	45.496	96.952	65.398	1.131	12.181	36.2263	16.426	1.974	14575.7	42881.7	22410.1	1.942	0.198	0.106722	0.337	-0.461	0.933	2.22054	1.256	1.38	-677.493	-735.757	4250.39	0.086	0.051	0.08568	0.217	0.68	-0.134	-0.22043	0.899	0.645	2350.53	17217.6	5796.97	6.325	0.497
8	18.778	-15.9237	27.675	-1.848	31.336	43.9644	23.431	0.403	16.861	10.6562	0.943	-0.368	56.412	71.2484	42.182	0.263	10.832	22.0323	10.95	1.034	18154	32332.3	18864.7	0.781	0.209	0.149644	0.365	-0.284	0.794	0.952006	0.138	0.199	8291.74	8963.37	4146.11	0.081	0.029	0.034452	-0.221	0.188	0.11	0.16093	0.37	0.463	4154.84	16897.8	5008.03	3.067	-0.023
9	55.714	-249.487	38.383	-5.478	52.722	-7.64469	32.939	-1.145	1.421	-5.64137	34.051	-4.97	49.143	114.11	70.451	1.322	12.394	39.4253	17.89	2.181	11748	37981.1	18359.6	2.233	0.211	0.176396	0.367	-0.164	1.258	2.5399	1.326	1.019	-6334.26	-6663.65	4060.23	0.052	0.07	0.11921	0.673	0.703	-0.229	-0.387468	0.531	0.692	2862.13	24671.6	7504.87	7.62	0.563
10	46.081	-53.4079	13.149	-2.159	16.003	-55.5144	7.334	-4.469	17.705	59.8783	20.008	2.382	48.967	37.9494	57.332	-0.225	8.382	5.96798	14.892	-0.288	7010.78	5538.52	14476.6	-0.21	0.215	0.180385	0.367	-0.161	0.114	0.118446	0.426	0.039	11051.8	11173.3	4011.08	0.011	0.005	0.008375	0.092	0.675	0.365	0.47085	0.602	0.29	1900.75	16010.1	3685.25	7.423	0.104
11	37.906	-101.74	18.933	-3.684	22.353	-8.74002	14.532	-1.391	14.566	33.1231	28.806	1.274	62.121	59.3256	42.446	-0.045	7.206	9.65604	8.382	0.34	15122.2	16105.1	18174	0.065	0.216	0.20412	0.377	-0.055	0.559	0.34099	0.558	-0.39	22519.5	22204.2	3990.4	-0.014	0.014	0.01715	0.271	0.225	0.281	0.389747	0.459	0.387	2894.53	14582.6	4204.19	4.038	0.184
12	35.874	-205.989	8.995	-6.742	4.858	-3.4006	0.438	-1.7	27.464	129.355	7.023	3.71	58.239	6.05686	27.757	-0.896	8.367	-4.9951	2.854	-1.597	7134.33	-2019.02	16528.8	-1.283	0.22	0.20878	0.392	-0.051	-0.553	-0.351155	0.741	-0.365	8756.42	8169.74	3387.09	-0.067	-0.028	-0.041132	0.398	0.469	0.594	0.648054	0.474	0.091	3162.94	16858.5	4114.88	4.33	0.257
13	17.199	-52.6289	14.207	-4.06	17.426	22.6538	9.351	0.3	10.158	31.5812	9.399	2.109	29.919	48.6782	60.86	0.627	7.036	6.26204	15.326	-0.11	5680.1	4913.29	20690.9	-0.135	0.154	0.14784	0.405	-0.04	0.156	0.142116	0.458	-0.089	27003.9	24330.5	3322.21	-0.099	0.015	0.012405	0.541	-0.173	0.438	0.578598	0.183	0.321	1664.47	13903.4	3101.19	7.353	0.122
14	17.904	-51.8142	24.13	-3.894	24.929	-15.2316	20.411	-1.611	13.027	16.1535	10.378	0.24	55.969	62.8532	28.964	0.123	11.392	15.2653	10.376	0.34	-605.293	-1000.55	15984.6	0.653	0.156	0.151476	0.409	-0.029	0.227	0.498719	0.013	1.197	-924.789	-766.65	3291.15	-0.171	0.023	0.023552	0.335	0.024	0.031	0.043927	0.499	0.417	1468.47	13620	4017.35	8.275	-0.306
15	30.342	-39.3232	16.678	-2.296	20.305	-19.2491	12.217	-1.948	8.181	20.4689	18.451	1.502	58.716	55.2518	61.725	-0.059	6.567	8.91142	9.245	0.357	4601.19	4444.75	20316.6	-0.034	0.157	0.162024	0.419	0.032	0.292	0.31098	0.494	0.065	-10917.8	-8985.35	3251.24	-0.177	0.013	0.015795	0.616	0.215	-0.011	-0.014949	0.479	0.359	2340.36	15408.9	2608.14	5.584	0.151
16	0.779	-2.39932	24.42	-4.08	25.16	-14.1651	20.86	-1.563	12.708	15.1352	13.432	0.191	63.078	64.0242	29.918	0.015	10.301	17.8413	10.405	0.732	20650	34609.3	20830.6	0.676	0.157	0.162809	0.468	0.037	0.432	0.501552	0.083	0.161	-242.648	-198.001	3084.17	-0.184	0.028	0.029148	0.343	0.041	0.032	0.045376	0.523	0.418	506.217	2224.82	6634	3.395	-0.222
17	36.003	-116.398	37.706	-4.233	50.283	-51.3892	30.5	-2.022	1.652	-3.03638	11.35	-2.838	67.756	103.599	68.878	0.529	11.697	37.6409	17.045	2.218	14534.1	42962.8	18378	1.956	0.157	0.164536	0.49	0.048	1.389	2.29741	1.311	0.654	-1659.78	-1281.35	3075.19	-0.228	0.056	0.094752	0.221	0.692	-0.148	-0.243756	0.492	0.647	1934.29	13081.6	4808.29	5.763	0.509
18	78.331	-328.285	24.115	-5.191	23.989	-92.3577	18.522	-4.85	13.536	19.1264	24.89	0.413	21.885	62.8318	51.741	1.871	7.65	11.781	11.203	0.54	2491.97	2873.24	19479.4	0.153	0.159	0.169971	0.5	0.069	0.432	0.491184	-0.131	0.137	10700.6	7811.47	2941.06	-0.27	0.021	0.020643	0.327	-0.017	0.008	0.01128	0.456	0.41	1387.86	12829.4	4157.09	8.244	-0.319
19	18.202	-83.7292	11.087	-5.6	9.378	13.9638	3.474	0.489	24.765	107.01	22.84	3.321	42.815	22.4779	54.124	-0.475	12.125	-0.448625	14.945	-1.037	9196.44	-1581.79	17246.1	-1.172	0.159	0.171879	0.525	0.081	-0.296	-0.22348	0.171	-0.245	6883.17	4783.8	2938.09	-0.305	-0.03	-0.03099	0.5	0.033	0.706	0.845082	0.439	0.197	3142.56	22714.4	2906.13	6.228	0.304
20	39.571	20.6956	17.088	-0.477	21.825	-81.4727	12.408	-4.733	7.705	19.0082	31.023	1.467	19.473	58.3606	62.868	1.997	7.176	9.37186	9.236	0.306	22268.9	22224.4	15965.4	-0.002	0.163	0.179463	0.215	0.101	0.299	0.322023	0.515	0.077	11832.2	8187.89	2922.15	-0.308	0.014	0.017066	0.64	0.219	0.004	0.005488	0.149	0.372	3115.98	28897.6	5387.53	8.274	0.157
21	27.188	-103.478	17.924	-4.806	22.183	-21.7615	13.231	-1.981	7.501	18.46	10.842	1.461	54.842	59.01	63.7	0.076	6.735	9.44247	8.491	0.402	21787	23137.8	14114.4	0.062	0.173	0.199642	0.23	0.154	0.304	0.336832	0.541	0.108	7835.09	5061.47	2840.01	-0.354	0.014	0.017094	0.268	0.221	0.269	0.372296	0.596	0.384	2343.31	11041.7	5904.68	3.712	0.174
22	27.345	-81.7615	32.098	-3.99	36.145	-20.2051	27.215	-1.559	4.171	-2.74869	23.179	-1.659	28.526	83.4386	47.688	1.925	7.865	28.6129	7.386	2.638	16619.1	40284.7	21435.3	1.424	0.179	0.21659	0.235	0.21	1.151	2.09137	1.068	0.817	13094.9	8446.22	2809.1	-0.355	0.045	0.05256	0.503	0.168	-0.044	-0.069036	0.559	0.569	2132.28	17007.1	3876.2	6.976	0.383
23	8.823	-22.6839	12.825	-3.571	15.088	-78.7744	6.019	-6.221	17.791	63.3715	14.778	2.562	47.932	33.9359	56.673	-0.292	8.226	5.28109	14.735	-0.358	7689.43	4344.53	20025.8	-0.435	0.184	0.22724	0.24	0.235	0.11	0.11407	0.398	0.037	14552.2	9342.48	2786.28	-0.358	-0.004	-0.006368	0.077	0.592	0.357	0.457674	0.174	0.282	4795.75	36160	4754.27	6.54	0.093
24	-15.124	40.986	10.538	-3.71	5.839	-3.90045	1.568	-1.668	27.273	121.828	0.229	3.467	50.564	11.3263	27.967	-0.776	6.434	-4.70969	3.83	-1.732	16285.8	-3810.87	16752.4	-1.234	0.184	0.242328	0.247	0.317	1.681	-0.304261	0.757	-1.181	8492.83	5358.98	2716.32	-0.369	-0.023	-0.038341	0.46	0.667	0.596	0.6854	0.43	0.15	1254.14	637.105	2755.29	-0.492	0.271
25	72.919	-207.163	11.276	-3.841	9.888	-10.8175	3.945	-2.094	23.691	95.7353	9.458	3.041	55.933	24.1631	54.921	-0.568	8.407	0.361501	12.211	-0.957	7065.87	-593.533	19706.6	-1.084	0.188	0.247784	0.247	0.318	-0.075	-0.065325	0.208	-0.129	10205.8	5909.19	2661.11	-0.421	-0.018	-0.027486	-0.045	0.527	0.723	0.869046	0.593	0.202	2113.55	10880.6	4778.7	4.148	0.307
26	-7.737	-3.57449	11.502	-0.538	11.265	22.9806	4.963	1.04	22.323	87.1267	24.867	2.903	58.255	27.3799	55.598	-0.53	5.111	1.37486	13.128	-0.731	15921.1	7626.23	20536.5	-0.521	0.19	0.30989	0.253	0.631	0.016	0.015008	0.363	-0.062	-1691.27	-957.257	2646.13	-0.434	-0.008	-0.012504	0.041	0.563	0.311	0.385951	0.825	0.241	3458.13	14351.3	6024.84	3.15	0.376
27	27.956	-38.2438	29.906	-2.368	33.215	-133.956	23.858	-5.033	16.595	7.00309	20.937	-0.578	40.011	76.221	44.525	0.905	11.891	23.4609	11.69	0.973	17826.3	39627.9	17421.9	1.223	0.088	0.147048	0.305	0.671	0.824	1.30357	0.848	0.582	5056.15	2654.48	2518.07	-0.475	0.026	0.037544	-0.188	0.444	-0.036	-0.053712	0.74	0.492	3378.4	8500.06	4651.08	1.516	0.006
28	55.673	-86.4045	31.158	-2.552	34.746	7.33141	24.609	-0.789	15.656	1.34642	24.081	-0.914	33.453	78.4473	45.557	1.345	8.243	24.152	6.974	1.93	17630.4	39509.7	15827.5	1.241	0.098	0.16856	0.319	0.72	1.046	1.76774	0.894	0.69	11888.3	6051.17	2451.29	-0.491	0.023	0.038847	-0.098	0.689	-0.029	-0.043732	0.397	0.508	2798.56	10055.2	4023.99	2.593	0.047
29	-6.147	26.5735	19.083	-5.323	23.246	9.78657	14.831	-0.579	13.997	31.3113	16.86	1.237	56.838	59.5662	50.253	0.048	7.322	9.81148	3.846	0.34	14949.8	16295.3	16739.4	0.09	0.128	0.22464	0.036	0.755	0.177	0.372231	0.566	1.103	20283.2	9999.6	2378.33	-0.507	0.019	0.018411	0.284	-0.031	0.006	0.008376	0.858	0.396	3804.38	22350.7	3465.21	4.875	0.202
30	16.951	1.03401	26.103	-0.939	25.674	13.7613	22.415	-0.464	10.442	8.92791	32.78	-0.145	38.604	69.9891	37.96	0.813	10.507	19.1753	10.791	0.825	19030.4	32922.5	12514.3	0.73	0.133	0.234213	0.049	0.761	0.745	0.87761	0.106	0.178	6524.81	3138.43	2377.19	-0.519	0.029	0.031291	-0.345	0.079	0.236	0.3422	0.709	0.45	4735.38	27749.4	4424.34	4.86	-0.11
31	45.206	59.1294	5.167	0.308	-3.95	16.1516	-2.018	-5.089	33.704	271.149	18.594	7.045	3.991	-1.41681	17.981	-1.355	4.796	-9.05005	1.879	-2.887	10892	-14813.1	18245.9	-2.36	0.138	0.24357	0.063	0.765	-0.729	-0.910521	0.639	0.249	-14332	-6578.39	2371.15	-0.541	-0.051	-0.06324	0.352	0.24	1.065	0.96063	0.559	-0.098	1666.58	15794.2	3297.19	8.477	0.203
32	32.294	-131.211	37.319	-5.063	47.413	4.362	28.273	-0.908	1.831	-2.04889	18.264	-2.119	48.231	96.7032	64.91	1.005	12.162	32.7279	9.145	1.691	14656.5	42782.3	15639.2	1.919	0.139	0.24881	0.079	0.79	1.325	2.16372	1.254	0.633	3741.18	1668.57	2045.01	-0.554	0.055	0.076395	0.205	0.389	-0.13	-0.21216	0.617	0.632	859.044	6417.06	3547.25	6.47	0.493
33	42.932	-40.6137	33.239	-1.946	37.32	-189.884	27.437	-6.088	4.138	-2.90901	25.85	-1.703	37.29	83.7906	46.603	1.247	8.06	29.3545	7.786	2.642	16500.4	41152	17363.4	1.494	0.143	0.265265	0.087	0.855	0.913	2.09168	1.09	1.291	2933.16	1243.66	1921.1	-0.576	0.05	0.05455	0.505	0.091	-0.043	-0.067553	0.432	0.571	2096.49	6641.67	2682.86	2.168	0.395
34	-0.899	-0.086304	32.065	-0.904	35.621	66.6113	26.923	0.87	4.418	-2.84961	12.643	-1.645	34.537	83.3723	51.339	1.414	10.779	26.581	7.308	1.466	16921.3	40983.5	16977.9	1.422	0.144	0.271008	0.095	0.882	0.699	2.06345	1.048	1.952	10331.8	4318.7	1893.08	-0.582	0.044	0.050556	-0.047	0.149	0.16	0.24512	0.765	0.532	2262.49	16267.3	2495.26	6.19	0.075
35	-1.298	6.11228	24.688	-5.709	25.647	-19.4661	20.9	-1.759	11.16	11.6064	1.191	0.04	55.862	68.2634	34.706	0.222	10.316	18.7648	10.455	0.819	20154.8	33860.1	17714.7	0.68	0.149	0.285633	0.096	0.917	0.28	0.61712	0.102	1.204	3522.95	1278.83	1701.11	-0.637	0.029	0.031059	0.344	0.071	0.227	0.323929	0.328	0.427	5069.31	25260.3	5686.08	3.983	-0.205
36	55.737	15.9408	10.961	-0.714	8.937	-20.0546	2.555	-3.244	24.928	109.01	35.864	3.373	45.872	19.5415	53.441	-0.574	11.456	-1.39763	5.132	-1.122	9905.5	-1782.99	16855.5	-1.18	0.143	0.287001	0.12	1.007	-0.268	-0.230748	0.815	-0.139	8212.59	2981.17	1559.39	-0.637	-0.022	-0.03289	0.499	0.495	0.698	0.834808	0.573	0.196	4758	21463.3	2804.18	3.511	0.279
37	34.418	-130.788	14.82	-4.8	17.868	-51.6743	9.929	-3.892	9.694	29.0432	19.847	1.996	31.871	52.5872	61.115	0.65	12.066	7.64984	16.374	-0.366	4688.75	4285.51	15387.4	-0.086	0.227	0.460356	0.142	1.028	0.138	0.143934	0.47	0.043	22917.1	8204.34	1464.21	-0.642	0.015	0.013695	0.568	-0.087	0.498	0.66981	0.499	0.345	4372.49	41018.3	6198.64	8.381	0.142
38	56.024	-214.124	30.982	-4.822	34.548	17.3776	24.328	-0.497	16.338	1.45408	19.035	-0.911	36.09	77.1243	44.929	1.137	10.907	23.7336	11.836	1.176	17801.4	39625.8	16499.8	1.226	0.229	0.47632	0.144	1.08	0.573	1.54997	0.868	1.705	1988.66	694.042	1333.24	-0.651	0.035	0.038395	-0.144	0.097	-0.018	-0.027054	0.465	0.503	3174.71	30318.5	3489.55	8.55	0.014
39	62.561	158.905	14.043	1.54	17.225	-5.21917	7.846	-1.303	17.487	57.6721	37.047	2.298	29.891	47.437	59.421	0.587	8.231	6.18148	15.303	-0.249	6770.54	5619.55	18545.8	-0.17	0.23	0.48852	0.151	1.124	0.144	0.130896	0.457	-0.091	13560	4556.16	964.123	-0.664	0.01	0.0119	0.11	0.19	0.402	0.523002	0.941	0.301	1299.84	4295.98	3239.2	2.305	0.119
40	28.886	-37.3496	26.613	-2.293	28.559	-76.1383	22.663	-3.666	10.197	8.42272	29.443	-0.174	38.661	70.4017	40.96	0.821	10.736	20.7205	10.89	0.93	18258.9	32044.3	18621.8	0.755	0.233	0.510969	0.17	1.193	0.763	0.90034	0.136	0.18	13234.8	4367.5	948.316	-0.67	0.026	0.033306	-0.277	0.281	0.048	0.069936	0.535	0.457	4526.92	18021.7	3151.88	2.981	-0.056
41	-5.497	9.7022	8.135	-2.765	2.623	3.60925	-0.005	0.376	31.042	153.13	14.819	3.933	1.577	3.01207	22.549	0.91	4.967	-5.80642	2.733	-2.169	15421.8	-8929.24	15247.7	-1.579	0.237	0.531828	0.177	1.244	1.553	-0.371167	0.704	-1.239	5748.87	1684.42	913.184	-0.707	-0.034	-0.043112	0.392	0.268	0.511	0.540638	-0.013	0.058	3303.45	22833.4	4175.93	5.912	0.248
42	20.225	-29.7308	36.815	-2.47	43.408	-40.4563	27.915	-1.932	3.456	-3.83616	22.122	-2.11	44.982	90.1889	64.172	1.005	11.604	31.9806	8.875	1.756	14751.5	42985.8	21275.5	1.914	0.243	0.574209	0.205	1.363	0.709	2.15394	1.156	2.038	7810.74	1702.74	729.93	-0.782	0.047	0.055789	0.158	0.187	-0.114	-0.185706	0.92	0.629	1029.57	5480.38	4863.47	4.323	0.44
43	11.625	-48.6971	28.665	-5.189	32.572	-0.48858	23.507	-1.015	16.768	8.09894	14.876	-0.517	59.67	75.7212	44.501	0.269	10.882	22.3734	11.318	1.056	18056.5	36474.2	14923.8	1.02	0.244	0.578768	0.21	1.372	0.801	1.15905	0.141	0.447	14615.1	2528.42	620.203	-0.827	0.026	0.035802	-0.193	0.377	0.135	0.199125	0.34	0.475	3911.24	33804.8	3913.55	7.643	0.004
44	3.776	-14.0467	7.16	-4.72	0.069	-0.137034	-1.03	-2.986	31.086	173.429	18.24	4.579	33.124	1.62308	22.227	-0.951	3.601	-7.12998	2.632	-2.98	15889.9	-10169.6	19197.4	-1.64	0.252	0.598752	0.525	1.376	-0.863	-0.472061	0.682	-0.453	-3389.03	-447.352	258.334	-0.868	-0.035	-0.044345	0.389	0.267	0.992	1.03763	0.707	0.046	3076.5	17886.8	7063.9	4.814	0.237
45	41.36	-116.015	12.221	-3.805	12.396	-21.2715	5.081	-2.716	20.323	75.9064	20.006	2.735	47.859	32.1612	56.494	-0.328	10.043	2.60114	14.371	-0.741	15151.7	7439.5	15851.8	-0.509	0.255	0.627045	0.545	1.459	0.062	0.0589	0.386	-0.05	-333.738	-35.71	182.686	-0.893	-0.005	-0.007855	0.072	0.571	0.356	0.449272	0.112	0.262	2060.39	15170.7	4557.14	6.363	0.378
46	45.478	-126.838	39.539	-3.789	53.472	-187.58	37.661	-4.508	1.32	-6.435	19.665	-5.875	57.015	131.077	72.318	1.299	14.531	61.1464	18.027	3.208	11609.3	40539.7	18833.6	2.492	0.267	0.66483	0.547	1.49	1.275	2.61757	1.346	1.053	-3330.3	-213.14	50.267	-0.936	0.078	0.134316	0.762	0.722	-0.241	-0.414038	0.712	0.718	3371.48	9419.91	5311.7	1.794	0.776
47	42.034	-7.35595	3.488	-1.175	-5.456	19.1069	-5.391	-4.502	38.702	349.943	24.033	8.042	32.677	-8.88814	11.045	-1.272	9.813	-11.4027	-3.675	-2.162	11242.4	-21652.8	16805.7	-2.926	0.272	0.68272	0.567	1.51	-0.687	-0.973479	0.635	0.417	2416.79	-84.5878	-525.494	-1.035	-0.053	-0.065455	0.349	0.235	1.076	0.76396	0.397	-0.29	4328.82	29457.6	5672.17	5.805	0.203
48	53.83	-75.7926	34.645	-2.408	38.798	-221.265	27.832	-6.703	4.097	-3.17108	23.031	-1.774	34.932	86.7362	55.496	1.483	8.177	31.8576	8.152	2.896	16478.5	41904.8	12934.1	1.543	0.315	0.82215	0.572	1.61	1.317	2.10588	1.122	0.599	6529.67	-594.2	-601.395	-1.091	0.047	0.054896	0.134	0.168	0.197	0.313033	0.534	0.589	1677.77	14844.9	5879.15	7.848	0.42
49	45.911	-21.3945	5.587	-1.466	-3.658	15.4368	-1.154	-5.22	32.954	213.937	21.497	5.492	2.032	-0.747776	20.206	-1.368	2.41	-7.29266	2.314	-4.026	10568.5	-6890.67	16661.8	-1.652	0.344	1.04094	0.58	2.026	1.459	-0.711992	0.68	-1.488	5480.12	-1490.59	-1351.43	-1.272	-0.046	-0.057776	0.352	0.256	1.036	1.03911	0.565	0.003	1926.56	2814.71	4896.45	0.461	0.233
50	29.985	-134.723	10.943	-5.493	7.153	7.761	1.858	0.085	25.362	112.176	26.664	3.423	10.737	17.4798	52.65	0.628	11.478	-3.87956	3.924	-1.338	15296.4	-3411.1	19369.8	-1.223	0.346	1.06222	0.762	2.07	-0.277	-0.231295	0.775	-0.165	2683.32	-764.747	-1445.16	-1.285	-0.029	-0.036946	0.464	0.274	0.6	0.702	0.339	0.17	1779.46	14246.4	3468.11	7.006	0.276
Mean	30.3415	-60.8931	21.7463	-3.2135	24.1825	-26.6533	15.8615	-2.2955	14.7016	51.2349	19.1235	0.80248	42.6703	57.0984	48.9705	0.38048	9.15452	14.7697	9.847	0.3395	13397.6	18877	17616.7	0.27852	0.19138	0.311916	0.2835	0.49448	0.50648	0.75517	0.6345	0.33452	6526.49	4211.37	2378.16	-0.3975	0.0145	0.0201097	0.24948	0.31652	0.27452	0.306659	0.49948	0.37248	2703.43	16633.5	4424.19	5.22252	0.20152
[truncated: 27 more columns]
